# Supplementary material for: The Aerial Parts of Agrimonia procera Wallr. and Agrimonia eupatoria L. as a Source of Polyphenols, and Especially Agrimoniin and Flavonoids
Source: Molecules. 2021 Dec 20;26(24):7706. doi: 10.3390/molecules26247706 (PMC8705483; doi:10.3390/molecules26247706)
Supplement: Supplementary file 1 [file molecules-26-07706-s001.zip]

Archive with 1 entries (1 files):
- molecules-1491882-supplementary.pdf
